# Supplementary material for: A Feature Selection Algorithm to Compute Gene Centric Methylation from Probe Level Methylation Data
Source: PLoS One. 2016 Feb 12;11(2):e0148977. doi: 10.1371/journal.pone.0148977 (PMC4752315; doi:10.1371/journal.pone.0148977)
Supplement: S1 File — (TXT) [file pone.0148977.s004.txt]

TCGA-A1-A0SE-01A
TCGA-A1-A0SH-01A
TCGA-A1-A0SJ-01A
TCGA-A2-A0EN-01A
TCGA-A2-A0EU-01A
TCGA-A2-A0SU-01A
TCGA-A2-A0SY-01A
TCGA-A2-A0T6-01A
TCGA-A2-A0T7-01A
TCGA-A2-A0YC-01A
TCGA-A2-A0YD-01A
TCGA-A2-A0YF-01A
TCGA-A2-A0YI-01A
TCGA-A2-A0YL-01A
TCGA-A7-A0D9-01A
TCGA-A8-A08O-01A
TCGA-A8-A0AD-01A
TCGA-AN-A0XL-01A
TCGA-AN-A0XN-01A
TCGA-AN-A0XO-01A
TCGA-AN-A0XP-01A
TCGA-AN-A0XS-01A
TCGA-AN-A0XT-01A
TCGA-AN-A0XV-01A
TCGA-AO-A0JA-01A
TCGA-AO-A0JF-01A
TCGA-AO-A0JG-01A
TCGA-AO-A0JJ-01A
TCGA-AO-A125-01A
TCGA-AO-A126-01A
TCGA-AO-A12E-01A
TCGA-AO-A12G-01A
TCGA-AQ-A04L-01B
TCGA-AR-A0TR-01A
TCGA-AR-A1AK-01A
TCGA-AR-A1AL-01A
TCGA-AR-A1AN-01A
TCGA-AR-A1AP-01A
TCGA-AR-A1AS-01A
TCGA-AR-A1AU-01A
TCGA-AR-A1AW-01A
TCGA-AR-A1AX-01A
TCGA-B6-A0RG-01A
TCGA-B6-A0RI-01A
TCGA-B6-A0RM-01A
TCGA-B6-A0RN-01A
TCGA-B6-A0RO-01A
TCGA-B6-A0RP-01A
TCGA-B6-A0RV-01A
TCGA-B6-A0WT-01A
TCGA-B6-A0WY-01A
TCGA-B6-A0WZ-01A
TCGA-B6-A0X4-01A
TCGA-B6-A0X7-01A
TCGA-BH-A0AZ-01A
TCGA-BH-A0BA-01A
TCGA-BH-A0BC-01A
TCGA-BH-A0BJ-01A
TCGA-BH-A0BM-01A
TCGA-BH-A0BS-01A
TCGA-BH-A0BT-01A
TCGA-BH-A0DG-01A
TCGA-BH-A0DH-01A
TCGA-BH-A0DI-01A
TCGA-BH-A0DK-01A
TCGA-BH-A0DP-01A
TCGA-BH-A0DQ-01A
TCGA-BH-A0DS-01A
TCGA-BH-A0E1-01A
TCGA-BH-A0GY-01A
TCGA-BH-A0GZ-01A
TCGA-BH-A0H3-01A
TCGA-BH-A0H6-01A
TCGA-BH-A0H7-01A
TCGA-BH-A0H9-01A
TCGA-BH-A0HA-01A
TCGA-BH-A0HB-01A
TCGA-BH-A0HI-01A
TCGA-BH-A0HK-01A
TCGA-BH-A0HP-01A
TCGA-BH-A0HX-01A
TCGA-BH-A0W4-01A
TCGA-BH-A0W5-01A
TCGA-BH-A1EO-01A
TCGA-BH-A1ES-01A
TCGA-BH-A1ET-01A
TCGA-BH-A1EU-01A
TCGA-C8-A1HI-01A
TCGA-E2-A105-01A
TCGA-E2-A10B-01A
TCGA-E2-A10E-01A
TCGA-E2-A10F-01A
TCGA-E2-A15I-01A
TCGA-E2-A15J-01A
TCGA-E2-A1B1-01A
TCGA-E2-A1B4-01A
TCGA-E2-A1B6-01A
TCGA-E2-A1BC-01A
TCGA-E2-A1BD-01A
